# Supplementary material for: Distance to Natural Environments, Physical Activity, Sleep, and Body Composition in Women: An Exploratory Analysis
Source: Int J Environ Res Public Health. 2023 Feb 18;20(4):3647. doi: 10.3390/ijerph20043647 (PMC9967458; doi:10.3390/ijerph20043647)
Supplement: Supplementary file 1 [file ijerph-20-03647-s001.zip]

Archive with 1 entries (1 files):
- ijerph-2141420-supplementary.pdf
